# Supplementary material for: Genetic Variability in Polish Lowland Sheepdogs Assessed by Pedigree and Genomic Data
Source: Animals (Basel). 2020 Aug 27;10(9):1520. doi: 10.3390/ani10091520 (PMC7552306; doi:10.3390/ani10091520)
Supplement: Supplementary file 1 [file animals-10-01520-s001.zip]

Archive with 10 entries (10 files):
- FigureS1_Development_population_size.jpg
- FigureS2_Boxplot_ROH_CFA.jpg
- FigureS3_SNP_incidence_CFA_.png
- FigureS4_Netview.jpg
- FigureS5_PANTHER_biological_processes.jpg
- FigureS6_PANTHER_pathways.jpg
- TableS1_Overview_individual_results.xlsx
- TableS2_significances_ROH_CFA.xlsx
- TableS3_genes_located_in_ROH5.xlsx
- TableS4_PANTHER_overrepresentationanalysis.docx
