# Supplementary material for: Genetic Variability in Polish Lowland Sheepdogs Assessed by Pedigree and Genomic Data
Source: Animals (Basel). 2020 Aug 27;10(9):1520. doi: 10.3390/ani10091520 (PMC7552306; doi:10.3390/ani10091520)
Supplement: Supplementary file 1 [file animals-10-01520-s001.zip › TableS1_Overview_individual_results.xlsx]

## Sheet: Tabelle1
Table S1. Overwiev of individual results of the analysis of genetic variability in Polish Lowland Sheepsdogs. Given are the sex, the year of birth, the number of complete and equivalent (EqG) generations, the inbreeding coefficient (FPed) and the increase in inbreeding (ΔFPed) based on pedigree data, the total length (in bp) of the runs of homozygosity (ROH) found in the individual and the inbree…
Individual	Sex	Year of birth	complete gen.	EqG	FPed	ΔFPed	Size ROH	FROH20	FROH50	FIS_SNP
1	M	2008	5	10.7084	0.156313	0.0173555	594744973	0.27013	0.27252	-0.07667
2	M	2008	7	11.5888	0.190687	0.0197822	608582420	0.27642	0.28071	-0.06162
3	F	1998	3	8.66846	0.159972	0.0224757	690297653	0.31353	0.31808	-0.00642
4	F	2008	5	10.8108	0.150466	0.0164839	606735221	0.27558	0.27917	-0.05793
5	F	2000	8	10.2413	0.166229	0.01948	707674251	0.32143	0.32413	0.02262
6	F	2007	7	11.1044	0.229176	0.0254316	681138244	0.30937	0.30979	-0.01906
7	F	2007	7	11.3869	0.232539	0.025159	737039223	0.33476	0.33652	0.02376
8	M	2008	7	11.9713	0.178047	0.0177126	546367601	0.24816	0.24718	-0.1029
9	F	2005	7	10.6825	0.202952	0.0231555	662619490	0.30096	0.30566	-0.02726
10	M	1998	5	9.79248	0.173979	0.0215038	727738832	0.33054	0.33247	0.00259
11	M	2005	1	8.24893	0.0504445	0.0071151	628456933	0.28545	0.28785	-0.04625
12	M	2000	5	10.1313	0.181808	0.0217352	613055803	0.27845	0.27975	-0.04575
13	F	2004	7	11.0849	0.170634	0.0183808	345492253	0.15692	0.21301	-0.04835
14	F	2007	7	11.8878	0.203415	0.0206711	612309533	0.27811	0.27894	-0.07147
15	F	2007	5	11.1688	0.14301	0.0150622	382058042	0.17353	0.23287	-0.04102
16	F	2002	7	10.7007	0.20757	0.0236976	789157665	0.35844	0.36054	0.05849
17	F	2004	4	9.9037	0.145504	0.0175054	595988464	0.2707	0.27449	-0.07855
18	M	2008	7	11.5888	0.190687	0.0197822	588944173	0.2675	0.28262	-0.049
19	F	2008	7	11.5888	0.190687	0.0197822	577372325	0.26224	0.2955	-0.01465
20	M	1999	7	9.7179	0.17879	0.0223412	620963592	0.28204	0.28901	-0.05641
21	M	2005	2	9.65236	0.121029	0.014799	807995665	0.36699	0.36759	0.05848
22	M	2006	7	11.7168	0.279734	0.0301547	900733080	0.40911	0.40923	0.1135
23	M	2004	6	10.3638	0.231437	0.0277204	936982337	0.42558	0.43059	0.1489
24	F	1995	6	9.51129	0.176574	0.0225678	565911269	0.25704	0.25617	-0.1044
25	F	1999	7	9.95541	0.230237	0.0287968	886243672	0.40253	0.40195	0.09633
26	M	2008	3	10.962	0.197813	0.0218824	833031960	0.37836	0.37838	0.07726
27	M	2008	3	10.962	0.197813	0.0218824	670097380	0.30436	0.30275	-0.04237
28	F	2008	3	10.962	0.197813	0.0218824	742832199	0.3374	0.33909	0.01532
29	F	2008	3	10.962	0.197813	0.0218824	742028143	0.33703	0.33686	0.01328
30	F	2007	3	10.2469	0.108486	0.0123418	607442789	0.2759	0.27519	-0.08383
31	M	2005	6	10.7628	0.181275	0.0202782	525988251	0.2389	0.23799	-0.1426
32	F	2005	7	10.9138	0.173829	0.019077	607342763	0.27586	0.27505	-0.07007
33	M	2008	6	10.8387	0.266741	0.0310421	994787687	0.45183	0.45275	0.1981
34	F	2004	2	9.66614	0.15372	0.0190752	602318067	0.27357	0.2733	-0.06937
35	F	2002	1	8.04637	0.075639	0.0111001	679576634	0.30866	0.30765	-0.02313
36	M	2008	2	10.5843	0.117222	0.0129247	703984614	0.31975	0.31886	0.00641
37	M	2004	6	10.2126	0.237	0.0289348	867395989	0.39397	0.39349	0.09819
38	F	2002	7	11.3613	0.180207	0.0189948	636090880	0.28891	0.28837	-0.05828
39	M	2007	6	11.2918	0.181771	0.0193037	639277676	0.29036	0.29046	-0.05715
40	F	2008	4	10.9186	0.132581	0.0142378	695166124	0.31575	0.31549	-0.01303
41	F	2008	4	10.9186	0.132581	0.0142378	708777247	0.32193	0.32152	-0.00193
42	F	2008	8	11.9604	0.16982	0.0168372	815488283	0.3704	0.36959	0.05886
43	F	2007	3	11.5707	0.142104	0.014395	662368607	0.30085	0.30044	-0.03264
44	M	2005	6	10.95	0.237607	0.0268974	786086351	0.35704	0.35812	0.03522
45	F	2005	3	9.00026	0.0808537	0.0104831	575745598	0.2615	0.25973	-0.09769
46	F	2001	7	11.2143	0.190308	0.0204552	648493241	0.29455	0.2924	-0.03475
47	F	2008	5	11.1471	0.175781	0.0188713	742444876	0.33722	0.33597	0.0109
48	F	2003	3	9.02226	0.0784103	0.0101269	554028662	0.25164	0.25075	-0.109
49	F	2005	7	10.847	0.169565	0.0186924	533647225	0.24238	0.2416	-0.1298
50	F	1999	7	9.95541	0.230237	0.0287968	858954253	0.39014	0.38907	0.09449
51	F	2001	6	10.3226	0.157103	0.0181658	450053998	0.20442	0.20376	-0.1894
52	M	2008	5	11.1471	0.175781	0.0188713	682148221	0.30983	0.30874	-0.02658
53	M	2005	6	10.8149	0.156839	0.0172313	599895271	0.27247	0.27184	-0.08347
54	F	2009	2	10.2051	0.124261	0.0143112	683076705	0.31025	0.31068	-0.0232
55	F	2009	2	10.2051	0.124261	0.0143112	676730840	0.30737	0.30823	-0.03223
56	F	2008	5	11.1471	0.175781	0.0188713	700095424	0.31798	0.31605	-0.00881
57	M	2009	2	10.2051	0.124261	0.0143112	729224289	0.33121	0.33191	0.00347
58	F	2009	2	10.2051	0.124261	0.0143112	741270175	0.33669	0.33664	0.0287
59	F	2008	5	11.442	0.147759	0.0151952	625221852	0.28398	0.28178	-0.05955
60	M	2008	8	12.2669	0.212918	0.021026	273399821	0.12418	0.19917	-0.03586
61	F	2009	8	12.1277	0.170093	0.0166152	638984619	0.29023	0.29164	-0.04266
62	F	2009	7	11.9572	0.206804	0.0209226	706618494	0.32095	0.32392	-0.00113
63	M	2009	7	11.9572	0.206804	0.0209226	330642396	0.15018	0.20916	-0.06778
64	F	2009	4	10.8925	0.137368	0.0148263	689370075	0.31311	0.319	-0.00913
65	F	2009	4	10.8925	0.137368	0.0148263	502279783	0.22814	0.23894	-0.1007
66	F	2005	2	10.0009	0.135518	0.0160488	446047516	0.2026	0.26915	0.02231
67	M	2008	6	11.5918	0.182085	0.0187977	759006203	0.34474	0.34766	0.02747
68	M	2009	3	11.5956	0.140316	0.0141678	583249355	0.26491	0.26801	-0.09103
69	M	2008	7	11.4829	0.240436	0.0258932	901507963	0.40947	0.41098	0.1208
70	F	2008	8	11.9604	0.16982	0.0168372	755717506	0.34325	0.34357	0.0199
71	F	2003	6	10.7284	0.185423	0.0208606	526656627	0.23921	0.24957	-0.1064
72	F	2007	7	11.5379	0.22656	0.0240847	633056850	0.28754	0.28715	-0.06601
73	F	2005	7	11.6738	0.182134	0.0186602	726538061	0.32999	0.32976	0.01243
74	M	2010	4	11.7688	0.165125	0.0166193	702408989	0.31904	0.31975	-0.01443
75	F	2009	8	11.7148	0.177568	0.0180793	671374814	0.30494	0.30325	-0.02454
76	F	2010	4	11.7688	0.165125	0.0166193	745011283	0.33839	0.33745	0.01429
77	M	2010	7	12.1975	0.18358	0.0179504	785493352	0.35677	0.35728	0.04761
78	M	2010	3	11.369	0.161518	0.0168459	653581905	0.29686	0.29751	-0.04766
79	F	2010	3	11.369	0.161518	0.0168459	748803828	0.34011	0.33927	0.00272
80	F	2003	4	9.41652	0.144603	0.0183864	702248284	0.31896	0.31853	-0.0321
81	F	2010	3	11.3686	0.136279	0.0140304	594555656	0.27005	0.27046	-0.08743
82	M	2010	3	11.3686	0.136279	0.0140304	594293577	0.26993	0.26979	-0.08079
83	F	2010	3	11.3686	0.136279	0.0140304	663892693	0.30154	0.30094	-0.01665
84	M	2010	3	11.3686	0.136279	0.0140304	644143151	0.29257	0.29262	-0.05685
85	F	2010	7	11.4933	0.201137	0.0211734	680671982	0.30916	0.30912	-0.02974
86	M	2010	3	11.478	0.153218	0.0157471	637693422	0.28964	0.28832	-0.03453
87	F	2009	7	11.5493	0.207597	0.0218155	796192268	0.36163	0.36042	0.04895
88	F	2008	7	11.0634	0.230068	0.025646	568315069	0.25813	0.2559	-0.08647
89	F	2009	8	12.3846	0.179294	0.0172063	666245978	0.30261	0.30121	-0.04582
90	F	2010	7	12.0149	0.187826	0.01871	687626511	0.31232	0.31249	-0.02021
91	M	2005	2	10.2276	0.161279	0.0188794	690470860	0.31361	0.31241	-0.01942
92	F	2010	3	11.091	0.157046	0.0167877	632307124	0.28719	0.2842	-0.05253
93	F	2005	6	11.3127	0.193725	0.0206637	708678201	0.32188	0.32021	-0.00537
94	F	2011	3	11.9507	0.181703	0.0181454	666581009	0.30276	0.30067	-0.02121
95	F	2007	7	11.5379	0.22656	0.0240847	920216028	0.41796	0.41764	0.1323
96	M	2009	7	11.9198	0.18963	0.0190711	666370936	0.30267	0.3024	-0.04332
97	F	2003	4	10.2029	0.150633	0.017584	825965998	0.37515	0.37494	0.06538
98	M	2011	8	12.633	0.18886	0.0178322	792162963	0.3598	0.35836	0.02816
99	M	2011	8	12.633	0.18886	0.0178322	620814723	0.28197	0.28073	-0.07396
100	F	2011	8	12.633	0.18886	0.0178322	737869123	0.33514	0.33491	-0.00045
101	F	2011	8	12.633	0.18886	0.0178322	570033075	0.25891	0.25734	-0.1007
102	F	2011	4	11.4329	0.157957	0.016344	603690867	0.2742	0.2739	-0.08614
103	F	2011	3	11.8828	0.155505	0.0154107	635178063	0.2885	0.28768	-0.06489
104	M	2011	3	11.8828	0.155505	0.0154107	692509323	0.31454	0.3136	-0.01915
105	M	2011	3	11.8828	0.155505	0.0154107	683404371	0.3104	0.31017	-0.02123
106	F	2011	5	11.3371	0.193199	0.0205535	767997206	0.34883	0.34827	0.04381
107	m	2011	8	12.3755	0.213973	0.0209428	685640295	0.31142	0.3104	-0.01316
108	m	2011	7	11.4053	0.214651	0.0229539	672068797	0.30525	0.3055	-0.02025
109	w	2011	7	11.4053	0.214651	0.0229539	739919010	0.33607	0.34196	0.03243
110	w	2011	7	12.386	0.184075	0.0177083	632376318	0.28723	0.28848	-0.06283
111	m	2011	7	11.4053	0.214651	0.0229539	709818044	0.3224	0.32297	0.01227
112	w	2011	7	11.4053	0.214651	0.0229539	735237854	0.33395	0.3342	0.03483
113	m	2011	3	11.7419	0.143111	0.0142751	754501050	0.3427	0.33974	0.02765
114	m	2012	6	12.2195	0.198328	0.01951	806157405	0.36616	0.36597	0.0668
115	w	2011	4	11.2132	0.296204	0.0338086	944217121	0.42886	0.43363	0.1754
116	m	2004	6	10.0871	0.400753	0.0547942	1023127835	0.46471	0.46538	0.206
117	w	2003	7	10.1479	0.195434	0.0234903	837202794	0.38026	0.3792	0.08873
118	w	1996	6	9.33459	0.182501	0.0238871	620272871	0.28173	0.28061	-0.06468
119	F	2008	7	11.9713	0.178047	0.0177126	580834839	0.26382	0.26267	-0.09791
120	F	2008	7	11.9713	0.178047	0.0177126	523169941	0.23762	0.23783	-0.1173
121	M	2008	4	10.9186	0.132581	0.0142378	678625924	0.30823	0.31713	0.01385
122	M	2008	7	12.0821	0.178331	0.0175677	699565917	0.31774	0.32034	0.01025
123	M	2009	4	10.8925	0.137368	0.0148263	612348645	0.27813	0.28493	-0.04024
124	M	2010	3	10.614	0.11458	0.0125782	689650787	0.31324	0.31643	-0.00421
125	M	2007	7	11.763	0.222589	0.0231222	834995585	0.37926	0.3813	0.09302
126	F	2010	7	12.1975	0.18358	0.0179504	773122784	0.35115	0.35208	0.06078
127	F	2004	7	11.0849	0.170634	0.0183808	647782775	0.29422	0.29252	-0.02425
128	F	2010	3	11.478	0.153218	0.0157471	580373270	0.26361	0.26473	-0.08053
129	M	2010	3	11.478	0.153218	0.0157471	574514366	0.26095	0.27465	-0.042
130	M	2010	3	11.478	0.153218	0.0157471	625951322	0.28431	0.28687	-0.0379
131	M	2007	4	11.2022	0.189384	0.0203696	828351024	0.37624	0.38162	0.09596
132	M	2010	3	11.4551	0.14573	0.0149523	538200440	0.24445	0.25991	-0.04107
133	F	2011	4	10.9811	0.12924	0.0137694	645232156	0.29307	0.29557	-0.03729
134	w	2011	8	12.3755	0.213973	0.0209428	739114029	0.33571	0.33534	0.03551
135	w	2012	7	12.7202	0.202148	0.0190842	802859869	0.36466	0.36383	0.0857
136	w	2012	7	12.7202	0.202148	0.0190842	526416441	0.2391	0.24714	-0.09307
137	m	2012	4	11.9045	0.17449	0.0174311	404861937	0.18389	0.20791	-0.08291
138	w	2003	7	10.1479	0.195434	0.0234903	787308395	0.3576	0.36362	0.07415
139	w	2011	4	11.7306	0.164836	0.0166461	673702302	0.306	0.30877	-0.0193
140	w	2011	4	11.7306	0.164836	0.0166461	725128538	0.32935	0.33287	0.02957
141	w	2014	4	12.6207	0.187264	0.0176848	713000442	0.32385	0.32646	0.00972
142	w	2009	7	11.0634	0.230068	0.025646	474185535	0.21538	0.21579	-0.1199
143	w	2014	7	12.42	0.201124	0.0194708	555830432	0.25246	0.2754	0.01971
144	m	2016	3	12.3941	0.147659	0.0139242	697769686	0.31693	0.33469	0.04465
145	w	2017	8	12.2698	0.230065	0.0229321	302909899	0.13758	0.16965	-0.06196
146	m	2017	4	12.4699	0.18307	0.0174743	731433788	0.33222	0.33724	0.01921
147	w	2016	8	12.6744	0.241756	0.023427	664581466	0.30185	0.31528	0.01203
148	w	2016	7	12.6995	0.249404	0.0242232	626824820	0.2847	0.31543	0.05901
149	w	2016	5	12.3725	0.170181	0.0162695	302956880	0.1376	0.16499	-0.1229
150	m	2017	4	12.8939	0.151168	0.0136851	697813974	0.31695	0.31635	-0.01719
151	w	2017	4	12.8939	0.151168	0.0136851	730940345	0.33199	0.33572	0.0394
152	m	2017	4	12.8939	0.151168	0.0136851	662889191	0.30109	0.30879	-0.00586
153	m	2010	4	10.8215	0.233062	0.0266555	676278090	0.30717	0.33903	0.118
