# Supplementary material for: Genetic Variability in Polish Lowland Sheepdogs Assessed by Pedigree and Genomic Data
Source: Animals (Basel). 2020 Aug 27;10(9):1520. doi: 10.3390/ani10091520 (PMC7552306; doi:10.3390/ani10091520)
Supplement: Supplementary file 1 [file animals-10-01520-s001.zip › TableS2_significances_ROH_CFA.xlsx]

## Sheet: ROH_pairwise_wilcox_test_Bonfer
Table S2. Significances of the differences of the amount of runs of homozygosity per chromosome (CFA). Listed are the p-values corrected after Bonferroni and calculated by paired samples Wilcoxon test. Significant (p<0.05) differences are marked in yellow.
	CFA 1	CFA 2	CFA 3	CFA 4	CFA 5	CFA 6	CFA 7	CFA 8	CFA 9	CFA 10	CFA 11	CFA 12	CFA 13	CFA 14	CFA 15	CFA 16	CFA 17	CFA 18	CFA 19	CFA 20	CFA 21	CFA 22	CFA 23	CFA 24	CFA 25	CFA 26	CFA 27	CFA 28	CFA 29	CFA 30	CFA 31	CFA 32	CFA 33	CFA 34	CFA 35	CFA 36	CFA 37
CFA 2	1	NA	NA	NA	NA	NA	NA	NA	NA	NA	NA	NA	NA	NA	NA	NA	NA	NA	NA	NA	NA	NA	NA	NA	NA	NA	NA	NA	NA	NA	NA	NA	NA	NA	NA	NA	NA
CFA 3	1	1	NA	NA	NA	NA	NA	NA	NA	NA	NA	NA	NA	NA	NA	NA	NA	NA	NA	NA	NA	NA	NA	NA	NA	NA	NA	NA	NA	NA	NA	NA	NA	NA	NA	NA	NA
CFA 4	9.88609e-05	4.51213e-09	0.0313802	NA	NA	NA	NA	NA	NA	NA	NA	NA	NA	NA	NA	NA	NA	NA	NA	NA	NA	NA	NA	NA	NA	NA	NA	NA	NA	NA	NA	NA	NA	NA	NA	NA	NA
CFA 5	0.290556	1.63461e-05	1	1	NA	NA	NA	NA	NA	NA	NA	NA	NA	NA	NA	NA	NA	NA	NA	NA	NA	NA	NA	NA	NA	NA	NA	NA	NA	NA	NA	NA	NA	NA	NA	NA	NA
CFA 6	0.092448	5.56756e-06	1	1	1	NA	NA	NA	NA	NA	NA	NA	NA	NA	NA	NA	NA	NA	NA	NA	NA	NA	NA	NA	NA	NA	NA	NA	NA	NA	NA	NA	NA	NA	NA	NA	NA
CFA 7	1	1	1	0.000175033	0.440614	0.129557	NA	NA	NA	NA	NA	NA	NA	NA	NA	NA	NA	NA	NA	NA	NA	NA	NA	NA	NA	NA	NA	NA	NA	NA	NA	NA	NA	NA	NA	NA	NA
CFA 8	1	0.00501226	1	1	1	1	1	NA	NA	NA	NA	NA	NA	NA	NA	NA	NA	NA	NA	NA	NA	NA	NA	NA	NA	NA	NA	NA	NA	NA	NA	NA	NA	NA	NA	NA	NA
CFA 9	1	0.00181271	1	0.618078	1	1	1	1	NA	NA	NA	NA	NA	NA	NA	NA	NA	NA	NA	NA	NA	NA	NA	NA	NA	NA	NA	NA	NA	NA	NA	NA	NA	NA	NA	NA	NA
CFA 10	1	1	1	0.00855253	1	1	1	1	1	NA	NA	NA	NA	NA	NA	NA	NA	NA	NA	NA	NA	NA	NA	NA	NA	NA	NA	NA	NA	NA	NA	NA	NA	NA	NA	NA	NA
CFA 11	0.0914833	4.58244e-05	1	1	1	1	0.096909	1	1	1	NA	NA	NA	NA	NA	NA	NA	NA	NA	NA	NA	NA	NA	NA	NA	NA	NA	NA	NA	NA	NA	NA	NA	NA	NA	NA	NA
CFA 12	1	0.00516721	1	1	1	1	1	1	1	1	1	NA	NA	NA	NA	NA	NA	NA	NA	NA	NA	NA	NA	NA	NA	NA	NA	NA	NA	NA	NA	NA	NA	NA	NA	NA	NA
CFA 13	1	0.0187478	1	1	1	1	1	1	1	1	1	1	NA	NA	NA	NA	NA	NA	NA	NA	NA	NA	NA	NA	NA	NA	NA	NA	NA	NA	NA	NA	NA	NA	NA	NA	NA
CFA 14	0.00574352	5.31691e-08	1	1	1	1	0.00461794	1	1	0.278204	1	1	1	NA	NA	NA	NA	NA	NA	NA	NA	NA	NA	NA	NA	NA	NA	NA	NA	NA	NA	NA	NA	NA	NA	NA	NA
CFA 15	1	1	1	0.00158842	1	0.530127	1	1	1	1	0.633339	1	1	0.0240918	NA	NA	NA	NA	NA	NA	NA	NA	NA	NA	NA	NA	NA	NA	NA	NA	NA	NA	NA	NA	NA	NA	NA
CFA 16	1	1	1	1.26557e-07	0.000471531	0.000196837	1	0.0602114	0.0280628	1	0.000529242	0.0293385	0.0872102	3.11519e-06	1	NA	NA	NA	NA	NA	NA	NA	NA	NA	NA	NA	NA	NA	NA	NA	NA	NA	NA	NA	NA	NA	NA
CFA 17	0.00271954	3.47432e-08	1	1	1	1	0.00244584	1	1	0.31507	1	1	1	1	0.0145437	2.36297e-06	NA	NA	NA	NA	NA	NA	NA	NA	NA	NA	NA	NA	NA	NA	NA	NA	NA	NA	NA	NA	NA
CFA 18	1	1	1	8.93762e-06	0.0563353	0.0126057	1	1	1	1	0.0169985	0.955112	1	0.000312947	1	1	0.000206692	NA	NA	NA	NA	NA	NA	NA	NA	NA	NA	NA	NA	NA	NA	NA	NA	NA	NA	NA	NA
CFA 19	1	1	1	0.000958622	1	0.540836	1	1	1	1	0.710951	1	1	0.0331718	1	1	0.030013	1	NA	NA	NA	NA	NA	NA	NA	NA	NA	NA	NA	NA	NA	NA	NA	NA	NA	NA	NA
CFA 20	1	0.00146228	1	1	1	1	1	1	1	1	1	1	1	1	1	0.00948493	1	0.384924	1	NA	NA	NA	NA	NA	NA	NA	NA	NA	NA	NA	NA	NA	NA	NA	NA	NA	NA
CFA 21	1	1	1	0.0189428	1	1	1	1	1	1	1	1	1	0.475416	1	1	0.394655	1	1	1	NA	NA	NA	NA	NA	NA	NA	NA	NA	NA	NA	NA	NA	NA	NA	NA	NA
CFA 22	1	0.0972458	1	1	1	1	1	1	1	1	1	1	1	1	1	0.183162	1	1	1	1	1	NA	NA	NA	NA	NA	NA	NA	NA	NA	NA	NA	NA	NA	NA	NA	NA
CFA 23	1	1	1	0.018113	1	1	1	1	1	1	1	1	1	0.244438	1	1	0.170257	1	1	1	1	1	NA	NA	NA	NA	NA	NA	NA	NA	NA	NA	NA	NA	NA	NA	NA
CFA 24	1	1	1	3.45502e-05	0.105609	0.0484473	1	1	1	1	0.0871081	0.672246	1	0.0015294	1	1	0.0018352	1	1	0.773549	1	1	1	NA	NA	NA	NA	NA	NA	NA	NA	NA	NA	NA	NA	NA	NA
CFA 25	1	1	1	1.30571e-07	0.000305014	0.000177408	1	0.0409655	0.0132121	1	0.00088167	0.0134057	0.0619898	2.41804e-06	1	1	1.65324e-06	1	1	0.0151425	1	0.285808	1	1	NA	NA	NA	NA	NA	NA	NA	NA	NA	NA	NA	NA	NA
CFA 26	2.45528e-10	1.70806e-14	5.65162e-07	1	0.00237556	0.00867028	4.84012e-10	3.57862e-05	1.17584e-05	5.51745e-07	0.152191	0.0138823	0.00199746	0.256859	2.69664e-08	1.22518e-12	0.149872	5.77164e-11	4.39422e-08	0.00333431	8.56643e-07	0.0287763	3.5768e-06	1.24969e-09	3.52619e-12	NA	NA	NA	NA	NA	NA	NA	NA	NA	NA	NA	NA
CFA 27	1	1	1	0.00271377	1	1	1	1	1	1	1	1	1	0.0682286	1	1	0.0610367	1	1	1	1	1	1	1	1	6.95742e-08	NA	NA	NA	NA	NA	NA	NA	NA	NA	NA	NA
CFA 28	1	0.00568245	1	1	1	1	1	1	1	1	1	1	1	1	1	0.025728	1	1	1	1	1	1	1	0.482945	0.00778445	0.0101155	1	NA	NA	NA	NA	NA	NA	NA	NA	NA	NA
CFA 29	2.20747e-15	1.17335e-19	3.49927e-11	0.132944	2.64456e-07	3.12105e-06	2.84587e-15	4.6329e-09	1.05652e-09	9.6672e-11	0.000131914	6.16982e-06	3.30235e-07	8.60494e-05	1.12415e-12	2.50067e-17	6.45078e-05	6.15598e-16	3.24981e-12	1.20797e-06	1.21382e-10	2.60323e-05	2.35106e-10	1.36848e-13	1.44542e-16	1	4.88528e-12	1.83536e-06	NA	NA	NA	NA	NA	NA	NA	NA	NA
CFA 30	1	1	1	0.0109514	1	1	1	1	1	1	1	1	1	0.112718	1	1	0.0684748	1	1	1	1	1	1	1	1	3.2597e-06	1	1	1.51613e-10	NA	NA	NA	NA	NA	NA	NA	NA
CFA 31	1	0.195221	1	1	1	1	1	1	1	1	1	1	1	1	1	0.397503	1	1	1	1	1	1	1	1	0.502944	0.00293892	1	1	1.40403e-06	1	NA	NA	NA	NA	NA	NA	NA
CFA 32	1.04251e-06	3.36826e-12	0.00398838	1	1	1	1.80557e-06	0.654421	0.216468	0.00217417	1	1	1	1	2.95849e-05	7.65835e-10	1	1.63908e-07	0.00010831	1	0.00268171	1	0.00115139	5.00182e-06	3.36894e-09	1	0.000390414	1	0.0168999	0.00058165	1	NA	NA	NA	NA	NA	NA
CFA 33	1	0.000468349	1	1	1	1	1	1	1	1	1	1	1	1	1	0.00263822	1	0.167313	1	1	1	1	1	0.13499	0.00284425	0.0317697	1	1	1.41199e-05	1	1	1	NA	NA	NA	NA	NA
CFA 34	1	0.0467223	1	1	1	1	1	1	1	1	1	1	1	1	1	0.149122	1	1	1	1	1	1	1	1	0.145325	0.00394317	1	1	1.82604e-06	1	1	1	1	NA	NA	NA	NA
CFA 35	1	0.572174	1	0.0781518	1	1	1	1	1	1	1	1	1	1	1	1	1	1	1	1	1	1	1	1	1	2.17579e-06	1	1	4.54256e-10	1	1	0.0265995	1	1	NA	NA	NA
CFA 36	1	1	1	0.00331762	1	1	1	1	1	1	1	1	1	0.0668274	1	1	0.0497833	1	1	1	1	1	1	1	1	2.13929e-07	1	1	1.75436e-11	1	1	0.000236959	1	1	1	NA	NA
CFA 37	1	0.352399	1	1	1	1	1	1	1	1	1	1	1	1	1	0.887116	1	1	1	1	1	1	1	1	0.474279	0.000798265	1	1	2.98047e-07	1	1	0.656979	1	1	1	1	NA
CFA 38	0.556429	0.000143455	1	1	1	1	0.685155	1	1	1	1	1	1	1	1	0.00110735	1	0.0631821	1	1	1	1	1	0.0685961	0.000715006	0.338433	1	1	0.000304874	1	1	1	1	1	1	1	1
