# Supplementary material for: Genetic Variability in Polish Lowland Sheepdogs Assessed by Pedigree and Genomic Data
Source: Animals (Basel). 2020 Aug 27;10(9):1520. doi: 10.3390/ani10091520 (PMC7552306; doi:10.3390/ani10091520)
Supplement: Supplementary file 1 [file animals-10-01520-s001.zip › TableS3_genes_located_in_ROH5.xlsx]

## Sheet: (a)
Table S3. Genes located in ROH5 in Polish Lowland Sheepdogs (PON). Given are the considered dog chromosome (CFA), the start and the end of the region with runs of homozygosity (ROH) on that CFA, the length of the ROH-region in SNPs and all genes located in the ROH-regions. Genes having just an ENSCAFG-number are not listed. For ROH5 shared by at least 50, 75 or 90% of the PONs quantitative trait …
CFA	Start (bp)	End (bp)	Length of ROHs eypressed	Genes located in ROHs
1	14548	122670980	9007	ENPP1,PARD6G,ADNP2,TXNL4A,HSBP1L1,SLC66A2,CTDP1,NFATC1,ATP9B,SALL3,SNORA70,GALR1,MBP,ZNF236,U6,ZNF516,TSHZ1,ZADH2,ZNF407,CNDP1,CNDP2,DIPK1C,C1H18ORF63,CYB5A,TIMM21,FBXO15,NETO1,CBLN2,SOCS6,RTTN,CD226,DOK6,CCDC102B,TMX3,DSEL,CDH19,CDH7,SERPINB8,SERPINB10,SERPINB2,SERPINB7,SERPINB11,SERPINB13,SERPINB12,SERPINB5,VPS4B,KDSR,BCL2,PHLPP1,ZCCHC2,TNFRSF11A,RELCH,PIGN,RNF152,CDH20,MC4R,U1,PMAIP1,CCBE1,LMA…
2	30687	13359160	807	U6,FZD8,CCNY,CREM,CUL2,PARD3,NRP1,ITGB1,CFA-MIR-8864-1,N/A,CFA-MIR-8864-3,RAB18,U3,YME1L1,MASTL,ACBD5,ABI1,PDSS1,APBB1IP,GAD2,MYO3A,5S_RRNA,GPR158,THNSL1,ENKUR,PRTFDC1,ARHGAP21,KIAA1217,PTF1A,MSRB2,ARMC3,PIP4K2A,SPAG6,COMMD3,DNAJC1,MLLT10,SKIDA1,NEBL,PLXDC2
2	14459574	83926444	5106	EPC1,N/A,KIF5B,U6,ARHGAP12,ZEB1,ZNF438,SVIL,JCAD,MTPAP,MAP3K8,BAMBI,MPP7,CFA-MIR-8895,ARL5B,NSUN6,CACNB2,SLC39A12,MRC1,TMEM236,STAM,HACD1,ST8SIA6,VIM,TRDMT1,CUBN,RSU1,PTER,ADIJ,MINDY3,ITGA8,FAM171A1,NMT2,RPP38,MEIG1,DCLRE1C,SUV39H2,HSPA14,CDNF,FAM107B,FRMD4A,BEND7,SEPHS1,PHYH,UCMA,MCM10,OPTN,CCDC3,CAMK1D,RNU6ATAC39P,CDC123,NUDT5,SEC61A2,DHTKD1,UPF2,PROSER2,ECHDC3,USP6NL,CELF2,U4,U2,GATA3,TAF3,ATP…
2	84156862	85373067	90	TNFRSF1B,TNFRSF8,MIIP,MFN2,PLOD1,KIAA2013,U5,MTHFR,NPPA,CLCN6,AGTRAP,DRAXIN,MAD2L2,FBXO6,FBXO2,DISP3,MTOR,UBIAD1,U6,ANGPTL7,EXOSC10,SRM,MASP2,TARDBP,CASZ1,PEX14,DFFA
3	249	91858198	7119	REEP5,SRP19,EPB41L4A,NREP,STARD4,CAMK4,WDR36,TSLP,SLC25A46,TMEM232,MAN2A1,PJA2,FER,FBXL17,EFNA5,U1,U4,U12,U6,NUDT12,PPIP5K2,GIN1,PAM,SLCO6A1,SLCO4C1,ST8SIA4,FAM174A,CHD1,N/A,RIOK2,LIX1,LNPEP,ERAP2,ERAP1,CAST,PCSK1,ELL2,GLRX,RHOBTB3,SNORA62,SPATA9,RFESD,ARSK,TTC37,FAM81B,MCTP1,Y_RNA,SLF1,KIAA0825,FAM172A,NR2F1,ARRDC3,ADGRV1,LYSMD3,POLR3G,MBLAC2,CETN3,MEF2C,MIR9-2,TMEM161B,CCNH,RASA1,U2,EDIL3,HAPLN…
4	25084	88267880	6849	IFIT2,IFIT3,IFIT1,U4,ZNF248,ZNF25,U6,CHRM3,ZP4,RYR2,MTR,ACTN2,HEATR1,LGALS8,EDARADD,ERO1B,GPR137B,NID1,LYST,GNG4,B3GALNT2,TBCE,GGPS1,ARID4B,RBM34,TOMM20,IRF2BP2,TARBP1,COA6,SLC35F3,KCNK1,MAP3K21,PCNX2,MAP10,SIPA1L2,DISC1,EGLN1,SPRTN,EXOC8,GNPAT,C4H1ORF131,TRIM67,ARV1,TTC13,C4H1ORF198,CAPN9,AGT,COG2,CFA-MIR-1841,PGBD5,URB2,TAF5L,ABCB10,NUP133,ACTA1,CCSAP,RAB4A,RHOU,5S_RRNA,UBE2D1,TFAM,BICC1,PHYHIP…
5	111100	78172055	5952	B3GAT1,GLB1L2,GLB1L3,ACAD8,THYN1,VPS26B,CFA-MIR-8868,NCAPD3,JAM3,IGSF9B,SPATA19,OPCML,NTM,U6,SNX19,ADAMTS15,ADAMTS8,ZBTB44,ST14,APLP2,PRDM10,NFRKB,TMEM45B,BARX2,ARHGAP32,KCNJ5,KCNJ1,FLI1,ETS1,KIRREL3,ST3GAL4,DCPS,TIRAP,SRPRA,FOXRED1,FAM118B,RPUSD4,CDON,DDX25,PUS3,HYLS1,PATE3,PATE2,PATE1,ACRV1,CHEK1,STT3A,EI24,FEZ1,PKNOX2,TMEM218,SLC37A2,CCDC15,HEPACAM,ROBO4,ROBO3,MSANTD2,ESAM,VSIG2,NRGN,SPA17,SIA…
5	78442307	88908300	790	ZFHX3,U2,PSMD7,U4,WWP2,MIR140,NOB1,NQO1,NFAT5,TERF2,NIP7,SNTB2,UTP4,CHTF8,HAS3,TANGO6,CDH1,CDH3,ZFP90,SMPD3,PRMT7,SLC7A6OS,PLA2G15,ESRP2,NFATC3,DUS2,DPEP2NB,DPEP3,SLC12A4,PSMB10,CTRL,PSKH1,NRN1L,EDC4,THAP11,CENPT,TSNAXIP1,RANBP10,GFOD2,C5H16ORF86,ENKD1,PARD6A,ACD,CARMIL2,CTCF,RIPOR1,AGRP,ATP6V0D1,HSD11B2,ZDHHC1,TPPP3,LRRC36,KCTD19,PLEKHG4,SLC9A5,FHOD1,TMEM208,LRRC29,ELMO3,CFA-MIR-328,E2F4,EXOC3L1…
6	48930	77570611	6009	ZNF713,NIPSNAP2,PSPH,CCT6A,SUMF2,PHKG1,CHCHD2,NUPR2,U4,VKORC1L1,GUSB,CRCP,TPST1,RABGEF1,TMEM248,SBDS,U6,CALN1,GALNT17,AUTS2,RCC1L,GTF2I,GTF2IRD1,CFA-MIR-2387,CLIP2,RFC2,LAT2,EIF4H,CFA-MIR-590,LIMK1,ELN,TMEM270,METTL27,CLDN4,ABHD11,STX1A,BUD23,DNAJC30,VPS37D,MLXIPL,TBL2,BCL7B,BAZ1B,FZD9,FKBP6,TRIM50,NSUN5,HIP1,CCL26,CCL24,RHBDD2,POR,TMEM120A,SRRM3,HSPB1,YWHAG,SSC4D,ZP3,DTX2,UPK3B,LRWD1,ALKBH4,ORAI…
7	416	80858461	6286	CHI3L1,MYBPH,ADORA1,MYOG,PPFIA4,TMEM183A,CYB5R1,ADIPOR1,RABIF,KDM5B,SYT2,PPP1R12B,UBE2T,LGR6,PTPN7,ELF3,GPR37L1,RNPEP,TIMM17A,IPO9,NAV1,CSRP1,TNNT2,LAD1,TNNI1,PKP1,CACNA1S,KIF21B,GPR25,CAMSAP2,DDX59,KIF14,ZNF281,U6,NR5A2,CFA-MIR-181A-1,PTPRC,ATP6V1G3,NEK7,LHX9,C7H1ORF53,DENND1B,CRB1,ZBTB41,ASPM,F13B,U4,CFHR5,DYRK3,IL10,IL19,IL20,IL24,FCMR,PIGR,FCAMR,C7H1ORF116,YOD1,PFKFB2,C4BPB,C4BPA,CD55,N/A,MIR…
8	43095	73516410	5143	ZNF496,U6,NLRP3,OR2B11,GCSAML,CATSPERB,TC2N,FBLN5,TRIP11,U4,CPSF2,SLC24A4,RIN3,LGMN,GOLGA5,N/A,ITPK1,TRAV19,TRAV21,TRAV24,TRAV25,TRAV29DV5,TRAV26-2,TRAV34,TRDV3,ABHD4,OXA1L,SLC7A7,MRPL52,MMP14,LRP10,RBM23,PRMT5,AJUBA,C8H14ORF93,PSMB5,CDH24,ACIN1,LMLN2,CEBPE,SLC7A8,U1,RNF212B,HOMEZ,PPP1R3E,PABPN1,SLC22A17,EFS,IL25,CMTM5,MYH7,CFA-MIR-208A,CFA-MIR-208B,NGDN,ZFHX2,THTPA,JPH4,DHRS2,CPNE6,CARMIL3,NRL,P…
9	3493	16620788	1090	CD7,CSNK1D,SLC16A3,CCDC57,FASN,DUS1L,GPS1,RFNG,DCXR,LRRC45,ASPSCR1,NOTUM,GCGR,MYADML2,PYCR1,MAFG,PCYT2,NPB,ANAPC11,ALYREF,ARHGDIA,P4HB,PPP1R27,MCRIP1,HGS,CCDC137,ARL16,OXLD1,PDE6G,NPLOC4,FAAP100,FSCN2,ACTG1,BAHCC1,SLC38A10,NDUFAF8,TEPSIN,CEP131,AATK,CFA-MIR-338,BAIAP2,CHMP6,RPTOR,U4,NPTX1,ENDOV,RNF213,SLC26A11,SGSH,CARD14,EIF4A3,GAA,TBC1D16,CBX4,CBX8,CBX2,ENPP7,Y_RNA,RBFOX3,ENGASE,C1QTNF1,CEP295N…
9	17332094	61068538	3209	U2,MAP3K14,FMNL1,HEXIM2,HEXIM1,ACBD4,PLCD3,NMT1,DCAKD,C1QL1,KIF18B,GFAP,FAM187A,CCDC103,EFTUD2,HIGD1B,GJC1,ADAM11,CCDC43,MEIOC,FZD2,GPATCH8,ITGA2B,FAM171A2,GRN,SLC25A39,RUNDC3A,SLC4A1,UBTF,ATXN7L3,TMUB2,ASB16,HROB,G6PC3,HDAC5,LSM12,TMEM101,NAGS,PPY,MPP2,CD300LG,MPP3,CFAP97D1,DUSP3,SOST,MEOX1,U6,ETV4,DHX8,ARL4D,NBR1,BRCA1,RND2,VAT1,IFI35,RPL27,RUNDC1,AOC3,AOC2,PSME3,CCDC56,EZH1,CNTNAP1,CCR10,PLEKH…
10	51263	69329337	5050	METTL7B,ITGA7,RDH5,CD63,GDF11,SARNP,MMP19,PYM1,DGKA,PMEL,CDK2,RAB5B,SUOX,IKZF4,RPS26,ERBB3,PA2G4,ESYT1,MYL6B,SMARCC2,RNF41,NABP2,ANKRD52,COQ10A,CS,PAN2,IL23A,STAT2,APOF,TIMELESS,MIP,SPRYD4,GLS2,RBMS2,BAZ2A,ATP5F1B,SNORD59A,NACA,U6,HSD17B6,SDR9C7,RDH16,GPR182,MYO1A,NEMP1,NAB2,STAT6,LRP1,NXPH4,SHMT2,NDUFA4L2,R3HDM2,INHBC,INHBE,GLI1,MARS1,DDIT3,MBD6,DCTN2,KIF5A,PIP4K2C,DTX3,ARHGEF25,SLC26A10,B4GALNT…
11	123169	74388336	5028	MGAT1,ZFP62,BTNL9,TRIM7,TRIM41,RACK1,SNORD96,TRIM52,IRGM4,IRGM5,IFGGB2,FLT4,CNOT6,GFPT2,MAPK9,U6,RASGEF1C,RNF130,CFA-MIR-340,TBC1D9B,MRNIP,SQSTM1,MGAT4B,LTC4S,MAML1,CANX,CBY3,HNRNPH1,RUFY1,ADAMTS2,ZNF354C,GRM6,ZNF454,ZFP2,ZNF354B,PROP1,RPA3,ZNF354A,CLK4,COL23A1,PHYKPL,HNRNPAB,NHP2,RMND5B,N4BP3,B4GALT7,TMED9,YTHDC2,KCNN2,TRIM36,CCDC112,FEM1C,TICAM2,TMED7,CDO1,ATG12,AP3S1,LVRN,U2,ARL14EPL,COMMD10,S…
12	3991	72491619	5564	ENPP3,MED23,U4,ARG1,TRIM39,RPP21,GNL1,ABCF1,PPP1R10,MRPS18B,ATAT1,C12H6ORF136,DHX16,PPP1R18,NRM,MDC1,FLOT1,IER3,DDR1,GTF2H4,VARS2,SFTA2,C12H6ORF15,CDSN,CCHCR1,TCF19,N/A,DLA88,DLA-12,MCCD1,DDX39B,SNORD83,ATP6V1G2,NFKBIL1,LTA,TNF,LTB,NCR3,AIF1,PRRC2A,SNORA38,BAG6,APOM,C6ORF47,GPANK1,CSNK2B,LY6G5C,ABHD16A,LY6G6D,LY6G6C,MPIG6B,DDAH2,CLIC1,SAPCD1,VWA7,VARS1,HSPA1L,NEU1,SLC44A4,EHMT2,ZBTB12,NELFE,SKIV2…
13	36250	63167936	5017	LAPTM4B,MATN2,SNORA72,RIDA,POP1,NIPAL2,KCNS2,STK3,U6,OSR2,VPS13B,U2,CFA-MIR-599,CFA-MIR-875,RGS22,FBXO43,RNF19A,U4,SNX31,PABPC1,N/A,Y_RNA,ZNF706,GRHL2,NCALD,RRM2B,UBR5,ODF1,KLF10,AZIN1,ATP6V1C1,BAALC,SLC25A32,FZD6,CTHRC1,DCAF13,RIMS2,DCSTAMP,DPYS,LRP12,ZFPM2,OXR1,ABRA,ANGPT1,RSPO2,EIF3E,TMEM74,TRHR,CFA-MIR-8836,NUDCD1,ENY2,PKHD1L1,EBAG9,SYBU,KCNV1,CSMD3,TRPS1,EIF3H,UTP23,RAD21,SLC30A8,MED30,EXT1,…
14	279288	60959782	4531	H2AW,TRIM17,IBA57,GJC2,GUK1,MRPL55,C14H1ORF35,ARF1,WNT3A,WNT9A,PRSS38,SNAP47,JMJD4,OR6F1,OR13G1,ELOF1,OR2AJ1,OR2W3,TRIM58,OR2L13,OR2T6,OR2T1,OR2T27,COR2T18,OR14I1,OR2G6,AKR1B1,SLC35B4,U4,LRGUK,EXOC4,CHCHD3,PLXNA4,PODXL,MKLN1,MIR29B1,MIR29A,KLF14,COPG2,U6,MEST,MIR335,CEP41,CPA1,CPA5,CPA4,SSMEM1,TMEM209,KLHDC10,UBE2H,MIR183,CFA-MIR-96,CFA-MIR-182,NRF1,SMKR1,STRIP2,AHCYL2,SMO,TSPAN33,TNPO3,IRF5,KCP,…
15	89822	64187680	4790	SLC2A1,ZNF691,ERMAP,SVBP,TMEM269,C15H1ORF50,P3H1,CLDN19,YBX1,PPIH,CCDC30,PPCS,ZMYND12,RIMKLA,FOXJ3,GUCA2A,GUCA2B,CFA-MIR-8839,HIVEP3,EDN2,U4,SCMH1,SLFNL1,CTPS1,KCNQ4,NFYC,MIR30C1,CFA-MIR-30E,RIMS3,ZFP69B,SMAP2,COL9A2,ZMPSTE24,TMCO2,RLF,U6,PPT1,MFSD2A,MYCL,TRIT1,PPIE,HPCAL4,NT5C1A,PABPC4,SNORA55,MACF1,NDUFS5,AKIRIN1,RHBDL2,U3,GJA9,MYCBP,RRAGC,POU3F1,UTP11,FHL3,INPP5B,MTF1,C15H1ORF122,YRDC,MANEAL,C…
16	269235	59521047	4372	TNS3,IGFBP3,ADCY1,CFA-MIR-8862,CFA-MIR-8852,CFA-MIR-8793-3,PDIA4,Y_RNA,U6,EZH2,CUL1,CNTNAP2,TPK1,ARHGEF5,OR2A2,OR2A14,OR2A12,OR2A25,OR2A5,OR6B1,COR13M4,TCAF1,TAS2R41,EPHA1,ZYX,FAM131B,CLCN1,CASP2,TMEM139,N/A,TAS2R40,TAS2R39,PIP,OR6V1,OR9A2,KEL,LLCFC1,TRPV5,TRPV6,EPHB6,TRBV30,TRBV28,TRBV25-1,TRBV24-1,TRBV18,PRSS58,MGAM2,TAS2R38,CLEC5A,PRSS37,SSBP1,WEE2,DENND11,AGK,U4,TMEM178B,U2,BRAF,NDUFB2,ADCK2,…
17	51048	64173782	5005	FAM110C,SH3YL1,ACP1,TMEM18,SNTG2,TPO,PXDN,MYT1L,EIPR1,TRAPPC12,U6,RNASEH1,RPS7,COLEC11,ALLC,DCDC2C,U1,RSAD2,SNORA70,RNF144A,KIDINS220,MBOAT2,ASAP2,ITGB1BP1,CPSF3,IAH1,ADAM17,TAF1B,GRHL1,KLF11,RRM2,CFA-MIR-8846,HPCAL1,ODC1,NOL10,U12,ATP6V1C2,PDIA6,KCNF1,C17H2ORF50,SLC66A3,ROCK2,E2F6,GREB1,NTSR2,LPIN1,TRIB2,LRATD1,NBAS,DDX1,FAM49A,RAD51AP2,VSNL1,CFA-MIR-8845,SMC6,GEN1,MSGN1,KCNS3,U4,OSR1,TTC32,WDR3…
18	52029	11325504	780	SUN3,C18H7ORF57,ABCA13,VWC2,ZPBP,IKZF1,FIGNL1,DDC,GRB10,COBL,U1,U6,VSTM2A,SEC61G,U3,U4,EGFR,LANCL2,VOPP1,BLVRA,COA1,STK17A,HECW1,MRPL32,PSMA2,C7ORF25,GLI3,INHBA,SUGCT,MPLKIP,CDK13,RALA,YAE1,POU6F2,U2,VPS41,AMPH
18	11417454	41129612	2285	STARD3NL,EPDR1,SFRP4,NME8,PNPLA8,NRCAM,LAMB4,U6,LAMB1,DLD,SLC26A3,CBLL1,SLC26A4,BCAP29,U4,DUS4L,COG5,GPR22,HBP1,PRKAR2B,PIK3CG,NAMPT,SYPL1,CDHR3,ATXN7L1,EFCAB10,RINT1,PUS7,SRPK2,KMT2E,U2,N/A,ORC5,RELN,SLC26A5,PSMC2,DNAJC2,PMPCB,NAPEPLD,ARMC10,FBXL13,LRRC17,FAM185A,CCDC146,FGL2,GSAP,PTPN12,RSBN1L,TMEM60,PHTF2,MAGI2,GNAI1,GNAT3,CD36,SEMA3C,HGF,CACNA2D1,PCLO,SEMA3E,SEMA3A,SEMA3D,SEPTIN14,ODF3,BET1L,…
18	41266168	55812882	1208	OR4S1,OR4S2,PTPRJ,NUP160,U6,FNBP4,AGBL2,MTCH2,FAM180B,NDUFS3,KBTBD4,PTPMT1,CELF1,RAPSN,SLC39A13,SPI1,MYBPC3,U3,MADD,NR1H3,ACP2,DDB2,PACSIN3,ARFGAP2,C18H11ORF49,LRP4,CKAP5,SNORD67,F2,ZNF408,ARHGAP1,ATG13,HARBI1,AMBRA1,CHRM4,DGKZ,CREB3L1,PHF21A,U4,LARGE2,PEX16,C18H11ORF94,MAPK8IP1,CRY2,SLC35C1,CFA-MIR-8861,CHST1,SYT13,PRDM11,TP53I11,TSPAN18,CD82,ALX4,EXT2,ACCS,PIDD1,SNORA52,PNPLA2,CRACR2B,CD151,TSP…
19	11875	53735656	4145	GAB1,USP38,U6,INPP4B,U4,IL15,ZNF330,RNF150,TBC1D9,UCP1,ELMOD2,MGAT4D,CLGN,SCOC,MAML3,SETD7,RAB33B,NAA15,MGARP,ELF2,NOCT,Y_RNA,SLC7A11,PCDH18,PCDH10,C19H4ORF33,SCLT1,JADE1,PGRMC2,LARP1B,ABHD18,MFSD8,PLK4,HSPA4L,INTU,CFA-MIR-8857,U2,FAT4,ANKRD50,SPRY1,SPATA5,NUDT6,BBS12,IL21,ADAD1,KIAA1109,TRPC3,BBS7,CCNA2,EXOSC9,ANXA5,QRFPR,TNIP3,NDNF,PRDM5,AMER3,ARHGEF4,FAM168B,PLEKHB2,HS6ST1,UGGT1,SAP130,SNORA62…
20	6889	58114749	4379	ZNF35,ALDH1L1,SLC41A3,KLF15,CFAP100,ZXDC,UROC1,C20H3ORF22,TXNRD3,PLXNA1,TPRA1,MCM2,PODXL2,ABTB1,MGLL,KBTBD12,SEC61A1,RUVBL1,EEFSEC,DNAJB8,GATA2,RPN1,RAB7A,HMCES,COPG1,CNBP,ISY1,RAB43,ACAD9,EFCC1,IQSEC1,NUP210,HDAC11,FBLN2,BEX4,WNT7A,U6,CHCHD4,N/A,XPC,SLC6A6,GRIP2,CCDC174,C20H3ORF20,FGD5,NR2C2,MRPS25,RBSN,TRH,TMCC1,U4,METAZOA_SRP,PLXND1,IFT122,MBD4,EFCAB12,RPL32,CAND2,TMEM40,RAF1,MKRN2,MKRN2OS,PPA…
21	31624	30389980	2256	PGR,ARHGAP42,CNTN5,U6,JRKL,CCDC82,MAML2,MTMR2,CEP57,FAM76B,SESN3,ENDOD1,KDM4D,CWC15,AMOTL1,CFA-MIR-8812,PIWIL4,FUT4,C21H11ORF97,ANKRD49,MRE11,GPR83,IZUMO1R,PANX1,HEPHL1,VSTM5,MED17,C21H11ORF54,SNORD5,SNORA8,SNORD6,CEP295,DEUP1,SMCO4,SLC36A4,MTNR1B,FAT3,SNORA72,N/A,CHORDC1,NAALAD2,FOLH1,TRIM77,U2,NOX4,TYR,GRM5,U4,CTSC,RAB38,TMEM135,FZD4,PRSS23,ME3,CCDC81,HIKESHI,EED,PICALM,CCDC83,SYTL2,CCDC89,TMEM…
21	30646849	50855586	1652	ZNF215,ZNF214,NLRP14,OLFML1,PPFIBP2,CYB5R2,OVCH2,OR5P2,COR10A3,NLRP10,EIF3F,TUB,RIC3,LMO1,STK33,TRIM66,RPL27A,SNORA3A,DENND2B,AKIP1,C21H11ORF16,ASCL3,TMEM9B,NRIP3,DENND5A,TMEM41B,IPO7,SNORA23,ZNF143,U1,WEE1,SWAP70,SBF2,ADM,AMPD3,RNF141,CFA-MIR-8810,LYVE1,MRVI1,CTR9,EIF4G2,SNORD97,ZBED5,GALNT18,U6,USP47,DKK3,U5,MICAL2,PARVA,TEAD1,RASSF10,ARNTL,BTBD10,PTH,FAR1,SPON1,RRAS2,COPB1,PDE3B,CYP2R1,CALCB,C…
22	98851	61382644	4802	ALG11,ATP7B,CCDC70,WDFY2,INTS6,SERPINE3,RNASEH2B,U4,U6,MIR15A,MIR16-1,SPRYD7,TRIM13,KPNA3,EBPL,RCBTB1,SETDB2,CAB39L,CDADC1,MLNR,FNDC3A,CYSLTR2,RCBTB2,RB1,LPAR6,ITM2B,MED4,NUDT15,SUCLA2,NDUFB6,U1,U2,HTR2A,ESD,LRCH1,RUBCNL,LRRC63,LCP1,CPB2,ZC3H13,SIAH3,COG3,ERICH6B,SLC25A30,TPT1,GTF2F2,KCTD4,GPALPP1,NUFIP1,CFA-MIR-8814,TSC22D1,SERP2,SMIM2,CCDC122,ENOX1,EPSTI1,FAM216B,TNFSF11,AKAP11,DGKH,VWA8,U3,NAA…
23	7419	20529371	1615	N/A,U6,SYNDIG1,CST7,APMAP,ACSS1,VSX1,U4,ENTPD6,PYGB,ABHD12,GINS1,NINL,CFA-MIR-8807,TCAIM,ZNF445,TOPAZ1,MIR138-1,ABHD5,ANO10,SNRK,CLASP2,UBP1,FBXL2,SUSD5,CRTAP,GLB1,CCR4,TRIM71,CNOT10,PDCD6IP,ARPP21,MIR128-2,STAC,TRANK1,EPM2AIP1,MLH1,LRRFIP2,GOLGA4,ITGA9,CTDSPL,MIR26A1,VILL,PLCD1,DLEC1,ACAA1,MYD88,OXSR1,SLC22A13,SLC22A14,XYLB,ACVR2B,EXOG,SCN5A,SCN10A,SCN11A,WDR48,GORASP1,TTC21A,CSRNP1,XIRP1,CX3CR1…
23	20751830	52291577	2521	U6,ZNF385D,SGO1,KAT2B,PP2D1,RAB5A,EFHB,U4,KCNH8,SATB1,TBC1D5,PLCL2,RFTN1,OXNAD1,DPH3,GALNT15,ANKRD28,BTD,EAF1,SH3BP5,SNORA70,CAPN7,COL6A5,COL6A6,PIK3R4,ATP2C1,ASTE1,NEK11,NUDT16,MRPL3,CPNE4,ACP3,DNAJC13,ACAD11,ACKR4,NPHP3,UBA5,TMEM108,CDV3,TOPBP1,TF,SRPRB,RAB6B,SLCO2A1,RYK,AMOTL2,ANAPC13,CEP63,KY,EPHB1,PPP2R3A,MSL2,PCCB,U7,STAG1,SLC35G2,NCK1,SNORA62,IL20RB,SOX14,CLDN18,DZIP1L,A4GNT,DBR1,ARMC8,NME…
24	5675	47651928	3807	CST8,CST11,CSTL1,NAPB,GZF1,CD93,THBD,FOXA2,PAX1,NKX2-2,NKX2-4,XRN2,KIZ,U6,RALGAPA2,CFAP61,CRNKL1,NAA20,RIN2,SLC24A3,SCP2D1,SMIM26,SEC23B,RBBP9,DZANK1,ZNF133,KAT14,PET117,OVOL2,SNX5,SNORD17,BANF2,RRBP1,DSTN,BFSP1,PCSK2,OTOR,SNRPB2,KIF16B,MACROD2,FLRT3,SEL1L2,NDUFAF5,ESF1,U4,TASP1,ISM1,SPTLC3,BTBD3,JAG1,SLX4IP,MKKS,SNAP25,ANKEF1,PAK5,LAMP5,PLCB4,PLCB1,SNORA70,TMX4,HAO1,BMP2,FERMT1,LRRN4,MCM8,TRMT6,…
25	69829	51628093	4090	CKAP2,VPS36,THSD1,SLC25A15,MRPS31,FOXO1,U6,COG6,LHFPL6,NHLRC3,PROSER1,STOML3,FREM2,UFM1,TRPC4,POSTN,SUPT20H,EXOSC8,ALG5,SMAD9,RFXAP,SERTM1,CCNA1,SPART,DCLK1,NBEA,MAB21L1,U4,RFC3,STARD13,KL,PDS5B,N4BP2L2,N4BP2L1,BRCA2,ZAR1L,FRY,RXFP2,B3GLCT,HSPH1,TEX26,MEDAG,U2,ALOX5AP,USPL1,HMGB1,KATNAL1,CFA-MIR-8825,UBL3,SLC7A1,MTUS2,SLC46A3,U3,FLT1,PAN3,FLT3,CDX2,PDX1,GSX1,POLR1D,LNX2,MTIF3,GTF3A,RASL11A,RPL21,…
26	8818	25992497	2020	ANHX,ZNF268,ZNF140,SNORA70,ZNF84,SNORA71,ZNF605,CHFR,GOLGA3,ANKLE2,PGAM5,PXMP2,POLE,P2RX2,LRCOL1,U4,FBRSL1,U6,GALNT9,NOC4L,DDX51,EP400,SNORA49,PUS1,ULK1,MMP17,SFSWAP,ADGRD1,RAN,STX2,RIMBP2,PIWIL1,FZD10,TMEM132D,GLT1D1,SLC15A4,TMEM132C,TMEM132B,DHX37,ENY2,SCARB1,NCOR2,RFLNA,ZNF664,CCDC92,DNAH10,ATP6V0A2,TCTN2,GTF2H3,EIF2B1,DDX55,TMED2,RILPL1,KMT5A,RILPL2,SBNO1,CDK2AP1,C26H12ORF65,MPHOSPH9,PITPNM2,…
26	26938013	38963134	973	ZNF280B,PRAME,U6,RSPH14,GNAZ,RAB36,BCR,SPECC1L,ADORA2A,UPB1,SMIM15,N/A,LRRC75B,SUSD2,CABIN1,SLC2A11,DERL3,SMARCB1,MMP11,CHCHD10,C26H22ORF15,VPREB3,ZNF70,VPREB1,CFA-MIR-8905,RTN4R,CCDC188,ZDHHC8,RANBP1,TRMT2A,DGCR8,MIR1306,MIR3618,TANGO2,MIR185,ARVCF,COMT,TXNRD2,GNB1L,GP1BB,TBX1,SEPTIN5,CLDN5,CDC45,UFD1,C26H22ORF39,MRPL40,HIRA,CLTCL1,SLC25A1,ESS2,DGCR2,ZNF74,SCARF2,KLHL22,MED15,SMPD4,LRRC74B,P2RX6…
27	63048	45785471	3528	COR6C13,OR6C74,COR6C47,OR10A7,COR9K3,NEUROD4,TESPA1,PPP1R1A,PDE1B,NCKAP1L,ITGA5,ZNF385A,GPR84,MIR148B,NFE2,CBX5,SMUG1,HOXC4,HOXC5,CFA-MIR-615,HOXC6,MIR196A2,HOXC13,HOXC11,HOXC12,CALCOCO1,TARBP2,MAP3K12,PRR13,AMHR2,SP1,SP7,AAAS,C27H12ORF10,PFDN5,ESPL1,MFSD5,RARG,ITGB7,IGFBP6,ZNF740,CSAD,SOAT2,SPRYD3,TNS2,EIF4B,KRT18,KRT3,KRT75,KRT82,KRT84,KRT85,KRT80,NR4A1,ATG101,ACVR1B,ACVRL1,ANKRD33,SCN8A,U2,U4,…
28	33719	41175293	3267	PTPN20,MAPK8,ARHGAP22,WDFY4,LRRC18,VSTM4,C28H10ORF71,DRGX,ERCC6,SLC18A3,CHAT,C28H10ORF53,OGDHL,PARG,SNORA74,NCOA4,U6,ZFAND4,MARCHF8,ALOX5,OR13A1,COR6D7,ZNF22,RASSF4,DEPP1,TMEM72,CXCL12,ZNF32,ZNF485,ZNF239,HNRNPF,FXYD4,RASGEF1A,CSGALNACT2,RET,BMS1,IFIT5,SLC16A12,MIR107,KIF20B,CFA-MIR-8815-1,HTR7,RPP30,ANKRD1,PCGF5,HECTD2,PPP1R3C,TNKS2,FGFBP3,BTAF1,CPEB3,MARCHF5,CFA-MIR-8815-2,IDE,KIF11,HHEX,EXOC6,…
29	40009	41841565	3142	PRKDC,MCM4,UBE2V2,EFCAB1,SNAI2,U4,SNTG1,U6,PXDNL,PCMTD1,ST18,RB1CC1,NPBWR1,OPRK1,ATP6V1H,RGS20,TCEA1,MRPL15,SOX17,RP1,SNORD115,XKR4,TMEM68,RAB28,TGS1,LYN,N/A,SNORD54,PLAG1,CHCHD7,SDR16C5,PENK,IMPAD1,FAM110B,UBXN2B,CYP7A1,NSMAF,TOX,CA8,RAB2A,CLVS1,ASPH,NKAIN3,GGH,TTPA,YTHDF3,CYP7B1,ARMC1,MTFR1,PDE7A,DNAJC5B,TRIM55,CRH,RRS1,ADHFE1,VXN,MYBL1,VCPIP1,SGK3,MCMDC2,SNORD87,TCF24,PPP1R42,COPS5,CSPP1,ARFGE…
30	1366	40196606	3074	OR4K2,OR4K15,OR4N5,OR4Q2,LPCAT4,NOP10,SLC12A6,EMC4,KATNBL1,EMC7,CHRM5,AVEN,RYR3,FMN1,U4,GREM1,SCG5,GJD2,ACTC1,AQR,ZNF770,DPH6,CFA-MIR-8792,C30H15ORF41,MEIS2,TMCO5A,SPRED1,FAM98B,RASGRP1,U6,THBS1,FSIP1,GPR176,EIF2AK4,SRP14,BMF,BUB1B,PAK6,ANKRD63,PLCB2,INAFM2,CCDC9B,DISP2,KNSTRN,IVD,BAHD1,CHST14,CCDC32,RPUSD2,KNL1,RAD51,RMDN3,GCHFR,DNAJC17,C30H15ORF62,ZFYVE19,PPP1R14D,SPINT1,RHOV,VPS18,DLL4,CHAC1,I…
31	9567	39884152	2891	ZNF654,CGGBP1,HTR1F,POU1F1,CHMP2B,VGLL3,U6,CADM2,GBE1,METAZOA_SRP,ROBO1,ROBO2,LIPI,RBM11,HSPA13,SAMSN1,NRIP1,SNORA62,USP25,CFA-MIR-99A-1,MIRLET7C,MIR125B2,CXADR,BTG3,C31H21ORF91,CHODL,TMPRSS15,NCAM2,MIR155,MRPL39,JAM2,ATP5PF,GABPA,APP,CYYR1,ADAMTS1,ADAMTS5,U3,N6AMT1,LTN1,RWDD2B,USP16,CCT8,MAP3K7CL,BACH1,GRIK1,CLDN17,CLDN8,KRTAP24-1,KRTAP13-3,KRTAP8-1,KRTAP7-1,TIAM1,SOD1,SCAF4,HUNK,MIS18A,MRAP,URB…
32	67571	38789367	2895	RCHY1,THAP6,CDKL2,G3BP2,USO1,U1,SDAD1,ART3,CXCL10,CXCL11,NUP54,SCARB2,STBD1,CCDC158,U6,SHROOM3,SOWAHB,SEPTIN11,CCNI,CCNG2,CXCL13,CNOT6L,MRPL1,FRAS1,ANXA3,BMP2K,PAQR3,NAA11,GK2,ANTXR2,PRDM8,FGF5,CFAP299,BMP3,PRKG2,RASGEF1B,U4,HNRNPD,HNRNPDL,ENOPH1,TMEM150C,SCD5,SEC31A,THAP9,LIN54,COPS4,PLAC8,COQ2,HPSE,HELQ,MRPS18C,ABRAXAS1,GPAT3,NKX6-1,CDS1,WDFY3,ARHGAP24,MAPK10,PTPN13,SLC10A6,C32H4ORF36,AFF1,KLHL…
33	51925	31361794	2437	CSNKA2IP,EPHA3,U4,PROS1,ARL13B,STX19,NSUN3,U6,U1,U2,EPHA6,ARL6,CRYBG3,RIOX2,OR5K4,N/A,CLDND1,GPR15,CPOX,ST3GAL6,DCBLD2,COL8A1,CMSS1,FILIP1L,TBC1D23,NIT2,TOMM70,LNP1,TMEM45A,ADGRG7,TFG,ABI3BP,IMPG2,SENP7,TRMT10C,PCNP,ZBTB11,RPL24,CEP97,NFKBIZ,ZPLD1,ALCAM,CBLB,CCDC54,BBX,CD47,IFT57,MYH15,CIP2A,DZIP3,TRAT1,GUCA1C,MORC1,C3ORF85,NECTIN3,U3,CD96,ZBED2,PLCXD2,PHLDB2,ABHD10,TAGLN3,TMPRSS7,C33H3ORF52,GCSA…
34	23298	12285995	1005	OTULIN,U6,OTULINL,TRIO,U4,DNAH5,CTNND2,ANKRD33B,ROPN1L,MARCHF6,CMBL,CCT5,ATPSCKMT,TAS2R1,SNORD123,SEMA5A,MTRR,FASTKD3,C34H5ORF49,ADCY2,TENT4A,SRD5A1,NSUN2,UBE2QL1,MED10,U2,ICE1,FAM32A,ADAMTS16,IRX1,IRX2,IRX4,NDUFS6,LPCAT1,SLC6A3,CLPTM1L,TERT,SLC6A18,SLC6A19,SLC12A7,NKD2,TRIP13,BRD9,TPPP,CEP72,SLC9A3,EXOC3,U3,AHRR,PDCD6,SDHA,CCDC127,LRRC14B,PLEKHG4B
34	12408769	42089769	2417	ZMAT3,PIK3CA,KCNMB3,ZNF639,MFN1,GNB4,ACTL6A,MRPL47,NDUFB5,USP13,PEX5L,U2,TTC14,CCDC39,U6,FXR1,DNAJC19,SNORA72,ATP11B,DCUN1D1,MCCC1,MCF2L2,B3GNT5,SNORA63,KLHL6,KLHL24,YEATS2,PARL,ABCC5,HTR3C,N/A,EIF2B5,DVL3,AP2M1,ABCF3,VWA5B2,ALG3,EEF1AKMT4,ECE2,PSMD2,EIF4G1,SNORD66,FAM131A,CLCN2,POLR2H,THPO,CHRD,EPHB3,MAGEF1,VPS8,C34H3ORF70,EHHADH,MAP3K13,TMEM41A,LIPH,SENP2,IGF2BP2,TRA2B,ETV5,DGKG,CRYGS,TBCCD1,DN…
35	16956	26506199	2171	SPIDR,U6,DUSP22,IRF4,EXOC2,FOXF2,GMDS,WRNIP1,SERPINB1,SERPINB9,SERPINB6,RIPK1,NQO2,BPHL,TUBB2A,TUBB2B,PSMG4,SLC22A23,PXDC1,PRPF4B,FAM217A,C35H6ORF201,ECI2,CDYL,RPP40,FARS2,NRN1,F13A1,LY86,RREB1,SSR1,CAGE1,RIOK1,DSP,SNRNP48,BMP6,TXNDC5,BLOC1S5,SLC35B3,TFAP2A,GCNT2,C35H6ORF52,PAK1IP1,MAK,GCM2,SYCP2L,ELOVL2,NEDD9,TMEM170B,ADTRP,HIVEP1,EDN1,PHACTR1,TBC1D7,GFOD1,SIRT5,RANBP9,CD83,JARID2,DTNBP1,U2,MYLI…
36	9226	30798114	2434	U1,GALNT13,KCNJ3,CFA-MIR-8797,U6,NR4A2,GPD2,GALNT5,ERMN,CYTIP,ACVR1C,CCDC148,PKP4,DAPL1,TANC1,WDSUB1,BAZ2B,5S_RRNA,MARCHF7,N/A,PLA2R1,ITGB6,RBMS1,TANK,PSMD14,TBR1,SLC4A10,DPP4,GCG,FAP,KCNH7,GCA,FIGN,GRB14,COBLL1,SLC38A11,SCN3A,SCN2A,CSRNP3,GALNT3,TTC21B,SCN1A,SCN9A,SCN7A,XIRP2,B3GALT1,STK39,CERS6,NOSTRIN,SPC25,G6PC2,ABCB11,DHRS9,LRP2,KLHL41,FASTKD1,PPIG,CCDC173,PHOSPHO2,KLHL23,SSB,METTL5,UBR3,MYO…
37	20049	30897806	2416	WDR75,SLC40A1,ASNSD1,ANKAR,OSGEPL1,PMS1,ORMDL1,MSTN,C37H2ORF88,HIBCH,INPP1,MFSD6,NEMP2,NAB1,U6,GLS,STAT1,STAT4,MYO1B,NABP1,TMEFF2,SLC39A10,DNAH7,STK17B,HECW2,CCDC150,GTF3C3,C2ORF66,PGAP1,ANKRD44,COQ10B,SF3B1,HSPD1,MOB4,RFTN2,MARS2,BOLL,PLCL1,SATB2,C37H2ORF69,TYW5,MAIP1,SPATS2L,KCTD18,SGO2,AOX4,AOX2,BZW1,CLK1,NIF3L1,ORC2,FAM126B,NDUFB3,CFLAR,CASP8,FLACC1,TRAK2,STRADB,C2CD6,TMEM237,MPP4,ALS2,CDK15,…
38	17451	23325466	1900	BTG2,FMOD,PRELP,OPTC,ATP2B4,LAX1,SOX13,ETNK2,REN,KISS1,GOLT1A,PLEKHA6,PPP1R15B,PIK3C2B,MDM4,U4,U6,LRRN2,NFASC,CNTN2,TMEM81,RBBP5,DSTYK,TMCC2,NUAK2,KLHDC8A,LEMD1,CFA-MIR-135B,CDK18,MFSD4A,ELK4,NUCKS1,RAB29,SLC41A1,PM20D1,SLC26A9,RAB7B,CTSE,RHEX,AVPR1B,IKBKE,RASSF5,EIF2D,N/A,CDC73,B3GALT2,GLRX2,RO60,UCHL5,RGS2,RGS13,RGS21,RGS18,BRINP3,KCTD3,USH2A,ESRRG,GPATCH2,SPATA17,RRP15,TGFB2,LYPLAL1,SLC30A10,E…

## Sheet: (b)
Table S3. Genes located in ROH5 in Polish Lowland Sheepdogs (PON). Given are the considered dog chromosome (CFA), the start and the end of the region with runs of homozygosity (ROH) on that CFA, the length of the ROH-region in SNPs and all genes located in the ROH-regions. Genes having just an ENSCAFG-number are not listed. For ROH5 shared by at least 50, 75 or 90% of the PONs quantitative trait …
CFA	Start (bp)	End (bp)	Length of ROHs eypressed	Causal or associated loci	Genes located in ROHs
1	50839462	51426128	52		PRKN,PACRG
1	77157954	77852974	51		TLE1
3	249	1110933	66		REEP5,SRP19,EPB41L4A,NREP
4	38113462	41025436	221		NSG2,CPEB4,U6,STC2,NKX2-5,BNIP1,CREBRF,ATP6V0E1,ERGIC1,DUSP1,NEURL1B,SH3PXD2B,SNORD22,UBTD2,EFCAB9,STK10,FBXW11,U2,SMIM23,FGF18,NPM1,TLX3,RANBP17
4	41143396	43452623	193		GABRP,KCNIP1,KCNMB1,LCP2,C5ORF58,FOXI1,DOCK2,INSYN2B,U6,SLIT3,MIR218-2,PANK3,MIR103A1,FBLL1,RARS1,WWC1,TENM2
4	43491738	43651331	14		TENM2
4	43734781	44204525	44		TENM2
4	44362785	45342643	78		TENM2
4	46948766	47473866	41		U3
4	59156389	59532850	31		PDE6A,PPARGC1B,MIR378A,U6,ARHGEF37,CSNK1A1
4	59897153	60871224	70		SH3TC2,ADRB2,HTR4,FBXO38,SPINK9,SPINK7,GZMK,ESM1,SNX18
4	79731246	79892825	9	QTL CHD (LA) [46]
5	552683	1944702	87		B3GAT1,GLB1L2,GLB1L3,ACAD8,THYN1,VPS26B,CFA-MIR-8868,NCAPD3,JAM3,IGSF9B,SPATA19
5	18183747	21730764	254		CADM1,NXPE4,REXO2,C5H11ORF71,NNMT,ZBTB16,HTR3A,HTR3B,U6,USP28,CLDN25,ZW10,TMPRSS5,DRD2,ANKK1,TTC12,NCAM1,U4,PTS,BCO2,TEX12,IL18,TIMM8B,NKAPD1,PIH1D2,DLAT,DIXDC1,C5H11ORF52,HSPB2,CRYAB,C11ORF1,PPP2R1B,SIK2,LAYN,C5H11ORF88,CFA-MIR-34B,BTG4,POU2AF1
5	25493050	26282864	62		GUCY1A2,MRPS36,AASDHPPT,KBTBD3,MSANTD4,GRIA4
5	41564452	42100063	48		TOM1L2,SREBF1,CFA-MIR-33B,RAI1,PEMT,RASD1,MED9,NT5M
5	60375936	61615683	87		NOL9,TAS1R1,ZBTB48,KLHL21,PHF13,DNAJC11,THAP3,CAMTA1,U6,VAMP3,SCAMPER,PER3,TNFRSF9,PARK7
6	1280442	2607619	87		U6,CALN1,U4,GALNT17
6	14885023	15246178	33		MRM2,MAD1L1
6	15271428	15444977	17		PSMG3,TMEM184A,MAFK
6	41345786	42013184	61		KCNA2,KCNA10,N/A,PROK1,SLC16A4,U4,RBM15,KCNC4,SLC6A17,UBL4B,ALX3,STRIP1,AHCYL1
6	56143978	56936194	56		DIPK1A,RPL5,SNORA66,SNORD21,GFI1,U6,GLMN,C6H1ORF146,BTBD8,BRDT
6	66645248	66783607	10
6	66854999	67308177	33
6	67329401	67435548	12
6	67518196	70878184	276		U4,ADGRL4,U6,IFI44,IFI44L,PTGFR,GIPC2,DNAJB4,NEXN,USP33,ZZZ3,U1,AK5,PIGK,ST6GALNAC5,ST6GALNAC3,ASB17,MSH4,RABGGTB,SNORD45B,SNORD45A,ACADM
6	70962256	71829339	66		SLC44A5,U6,LHX8,TYW3,CRYZ,ERICH3,TNNI3K
7	13415447	14134968	53		TOR1AIP2,TOR1AIP1,CEP350,QSOX1,LHX4,ACBD6,U5
8	18921420	18982926	7
9	1852506	2266314	25		CBX2,ENPP7,Y_RNA
9	13481554	14078240	45		CACNG5,PRKCA,U6
9	14368159	14679055	25		CEP112,AXIN2
10	7519363	8059173	39	CHD (WIF1) [47]	WIF1,LEMD3,MSRB3,U6
10	8235247	9077956	53		LLPH,IRAK3,HELB,GRIP1
11	3120899	4500555	65	QTL CHD (LA) [46]	COL23A1,PHYKPL,HNRNPAB,NHP2,RMND5B,N4BP3,B4GALT7,TMED9,YTHDC2,KCNN2
11	4600957	4851854	14	QTL CHD (LA) [46]
11	6180102	6309871	6	QTL CHD (LA) [46]
11	6843311	8621794	94	QTL CHD (LA) [46]	DMXL1
11	26197392	27106417	59		CTNNA1,LRRTM2,SIL1,U6,SNORA74,MATR3,MLANA,KIAA2026
11	58270985	58855616	49		GRIN3A
11	61984984	62385265	34
12	36877435	37156057	21		CFA-MIR-8835,TMEM30A,FILIP1
13	3401230	4766776	106		NCALD,RRM2B,UBR5,ODF1,KLF10,AZIN1,ATP6V1C1,BAALC,SLC25A32,FZD6
13	6768050	9946830	259	Furnishing (RSPO2)	ZFPM2,OXR1,ABRA,ANGPT1,U6,U2,RSPO2,EIF3E,TMEM74,TRHR,CFA-MIR-8836,NUDCD1,ENY2,PKHD1L1
14	3283774	3552282	23		LRGUK,EXOC4
14	3800786	4110951	28		EXOC4
14	10128937	10763902	54
14	11765081	12531079	57		U3,WASL,LMOD2,ASB15
14	33622854	34421319	49		TWISTNB,TMEM196,MACC1,U6,ITGB8
14	35108869	35136437	3
14	35161523	39050312	328		U6,SP4,DNAH11,U4,CDCA7L,RAPGEF5,IL6,TOMM7,SNORD93,FAM126A,KLHL7,GPNMB,MALSU1,IGF2BP3,TRA2A,CCDC126,FAM221A,STK31,NPY,MPP6,GSDME,OSBPL3,CYCS,C14H7ORF31,NPVF
14	39214384	40629030	119		MIR148A,U6,NFE2L3,HNRNPA2B1,CBX3,SNX10,SKAP2,HOXA1,HOXA2,HOXA3,HOXA4,HOXA5,HOXA6,HOXA7,HOXA9,MIR196B,HOXA10,HOXA11,HOXA13,EVX1
15	5687997	5920509	17		CSF3R,MRPS15,OSCP1,LSM10,STK40
17	51048	2328291	169		FAM110C,SH3YL1,ACP1,TMEM18,SNTG2,TPO,PXDN,MYT1L,EIPR1,TRAPPC12,U6,RNASEH1,RPS7,COLEC11,ALLC,DCDC2C
17	3012133	3592254	59		U6
17	4162872	4330947	15
17	4439744	4692523	23		RSAD2,SNORA70,RNF144A,U6
17	5366098	5538569	12		U6
17	13577773	14626338	74	QTL CHD (LA) [48]	U6,U4,OSR1
17	24414058	25016567	53	QTL CHD (LA) [48]	CAPN13,GALNT14,CAPN14,EHD3,XDH
19	6764786	6812415	5	QTL CHD (LA) [49]
19	17013974	18151398	84		SPATA5,NUDT6,BBS12,U6,IL21,ADAD1,KIAA1109,U2
20	3645577	4849979	100		NUP210,HDAC11,FBLN2,BEX4,WNT7A,U6,CHCHD4,N/A,XPC,SLC6A6,GRIP2,CCDC174,C20H3ORF20
20	37993169	38801860	59	QTL CHD [46]	RAD54L2,DCAF1,RBM15B,MANF,DOCK3,CFA-MIR-8799A,MAPKAPK3,CISH,HEMK1
20	40201389	42639335	158	QTL CHD [46]	ARIH2,SLC25A20,PRKAR2A,IP6K2,NCKIPSD,CELSR3,SLC26A6,TMEM89,UQCRC1,COL7A1,PFKFB4,SHISA5,TREX1,ATRIP,CCDC51,PLXNB1,FBXW12,SPINK8,NME6,CAMP,CDC25A,MAP4,DHX30,SMARCC1,CSPG5,ELP6,SCAP,U6,PTPN23,KLHL18,KIF9,SETD2,NBEAL2,CCDC12,PTH1R,MYL3,TMIE,ALS2CL,FAM240A,LRRC2,RTP3,LTF,CCRL2,CCR5,CCR2,CCR3,CCR1,XCR1,FYCO1,CXCR6,CCR9
20	44988034	45492232	38	QTL CHD (LA) [50]	SLC5A5,SNORA68,JAK3,B3GNT3,NIBAN3,FCHO1,MAP1S,UNC13A,U6,COLGALT1,PGLS,SLC27A1,PLVAP,MVB12A,BST2,CCDC194,GTPBP3,ANO8,DDA1,MRPL34,ABHD8,ANKLE1,NR2F6,BABAM1,USHBP1
20	45573120	45682086	10	QTL CHD (LA) [50]	MYO9B,HAUS8,CPAMD8
20	45760626	46033135	24	QTL CHD (LA) [50]	SIN3B,NWD1,TMEM38A,SLC35E1,CHERP,C20H19ORF44
20	48728727	49554711	54	QTL CHD (LA) [50]	CACNA1A,IER2,STX10,NACC1,TRMT1,NFIX,DAND5,RAD23A,GADD45GIP1,CALR,FARSA,SYCE2,GCDH,KLF1,DNASE2,MAST1,RTBDN,RNASEH2A,PRDX2,JUNB,HOOK2,BEST2,GET3,TRIR,TNPO2,SNORD41,FBXW9,DHPS,WDR83,WDR83OS,ZNF791
20	50419485	50776919	29	QTL CHD (LA) [50]	DNM2,QTRT1,ILF3,SLC44A2,SNORA70,AP1M2,CDKN2D,KRI1,ATG4D,S1PR5,KEAP1,PDE4A,CDC37,TYK2
20	50831028	51165552	28	QTL CHD (LA) [50]	MRPL4,S1PR2,DNMT1,EIF3G,P2RY11,PPAN,SNORD105B,ANGPTL6,SHFL,RDH8,COL5A3,OLFM2,PIN1
21	5052079	5836732	55		MAML2,MTMR2,CEP57,FAM76B,SESN3
22	23173884	23255026	7
22	26067237	26672743	51	QTL CHD (LA) [48]
23	29712014	30050003	19		TMEM108
23	30127388	30426815	29		TMEM108,U6,U4
23	51218355	52262011	77		SHOX2,RSRC1,U6,U2,MLF1,GFM1,LXN,RARRES1,U4,OPA1
25	2678126	2953758	21
26	2521962	2573643	5		TMEM132D,U6
26	2648019	3219381	50		TMEM132D,GLT1D1,SLC15A4,TMEM132C
26	3653583	3765627	11
26	3977282	13295415	740		TMEM132B,DHX37,ENY2,SCARB1,NCOR2,RFLNA,ZNF664,CCDC92,DNAH10,ATP6V0A2,TCTN2,GTF2H3,EIF2B1,DDX55,TMED2,RILPL1,KMT5A,RILPL2,SBNO1,CDK2AP1,C26H12ORF65,MPHOSPH9,PITPNM2,ARL6IP4,OGFOD2,ABCB9,VPS37B,HIP1R,CCDC62,DENR,HCAR1,KNTC1,RSRC2,ZCCHC8,CLIP1,DIABLO,B3GNT4,LRRC43,IL31,MLXIP,BCL7A,WDR66,PSMD9,HPD,SETD1B,RHOF,TMEM120B,MORN3,ORAI1,KDM2B,RNF34,ANAPC5,CAMKK2,P2RX4,P2RX7,IFT81,U6,ATP2A2,ANAPC7,GPN3,FAM21…
26	29627466	30228719	42	QTL CHD (LA) [49]	CLDN5,CDC45,UFD1,C26H22ORF39,MRPL40,HIRA,U6,CLTCL1,SLC25A1,ESS2,DGCR2,ZNF74
26	30335752	30351603	2	QTL CHD (LA) [49]	MED15
26	31782920	31844580	6	QTL CHD (LA) [49]
26	31918632	35447028	303	QTL CHD (LA) [49]	U6,ZWINT,PCDH15
26	35469804	36031195	54	QTL CHD (LA) [49]	DKK1,PRKG1
27	2294623	2475628	24		KRT3
27	2925854	4198138	101		NR4A1,ATG101,ACVR1B,ACVRL1,ANKRD33,SCN8A,U2,U4,SLC4A8,GALNT6,CELA1,BIN2,SMAGP,DAZAP2,POU6F1,TFCP2,CSRNP2,LETMD1,SLC11A2,HIGD1C,METTL7A,ATF1,DIP2B
27	7263833	8010819	57		AMIGO2,SLC38A4
27	8078830	8082848	2
27	8119951	8140295	2		SLC38A1
29	1677271	1933166	25
29	1962497	2183421	20		U4
29	9004876	16810735	609	QTL CHD (LA) [46]	UBXN2B,CYP7A1,NSMAF,TOX,CA8,RAB2A,CHD7,CLVS1,ASPH,NKAIN3,GGH,TTPA,YTHDF3,CYP7B1,ARMC1,MTFR1,PDE7A,DNAJC5B,TRIM55,CRH,RRS1,ADHFE1,VXN,MYBL1,VCPIP1,SGK3,MCMDC2,U6,SNORD87,TCF24,PPP1R42,COPS5,CSPP1,ARFGEF1
29	20635586	22631073	158	QTL CHD (LA) [46]	MSC,SNORA63,TRPA1,KCNB2,TERF1,U6,SBSPON,C8ORF89,RPL7,RDH10,STAU2,METAZOA_SRP,ELOC,TMEM70,LY96
29	22655051	23504264	75	QTL CHD (LA) [46]	JPH1,GDAP1,MIR2052,PI15,CRISPLD1,U6
29	28528238	28543431	3
29	30273074	30822540	42		RALYL
29	31060629	31209181	14		RALYL
29	31241753	31253453	2		RALYL
29	31307625	32297277	87		RALYL,LRRCC1,E2F5,CA13,CA2
29	32935863	33834942	73		CNBD1
29	34029486	34082748	5		MMP16
29	34146209	34175873	3		MMP16
29	34190454	35789554	123		MMP16,U6,RIPK2,OSGIN2,NBN,DECR1,CALB1
29	35819213	36205029	32		TMEM64,U4,NECAB1
29	36254452	36296830	4		NECAB1
29	36646814	36811257	10		SLC26A7
29	38205566	39027704	54		U6,FAM92A,RBM12B,TMEM67,PDP1,CDH17,GEM
29	39568829	39631484	4		TP53INP1
30	1498837	1916233	34		RYR3,FMN1
30	2361642	2485604	10		GJD2
30	2711020	3081739	28		DPH6
31	15299470	17167765	144		U6,NCAM2
32	21596466	21639285	3		MTTP
32	30432535	30524319	7
32	32335301	38672254	437		ZGRF1,LARP7,CFA-MIR-367,CFA-MIR-302D,CFA-MIR-302A,CFA-MIR-302C,CFA-MIR-302B,ANK2,U6,CAMK2D,ARSJ,UGT8,NDST4,TRAM1L1,NDST3,SNORA24,PRSS12,N/A,METTL14,U4,SEC24D,SYNPO2,MYOZ2,USP53,PDE5A
33	3942092	4702801	49	QTL CHD (LA) [49]; SNP CHD [51]	U2,EPHA6
33	26063962	26116503	6		SEMA5B
33	26147831	26250654	12		PDIA5
34	1192228	1574623	35	SNP CHD [52]
34	4947055	5046261	10		SEMA5A
34	5696861	6060841	28
34	6156816	6496452	28		FASTKD3,ADCY2
34	15428164	15530451	8		SNORA72
34	15663206	15912862	22		ATP11B
34	15992657	17052774	78		DCUN1D1,MCCC1,MCF2L2,B3GNT5,SNORA63,KLHL6,KLHL24,YEATS2,PARL,ABCC5,HTR3C,N/A,EIF2B5
34	19328101	19930009	51		EIF4A2,SNORD2,SNORA63,SNORA4,RFC4,ST6GAL1,RTP1,MASP1,RTP4
35	60062	1054872	62		SPIDR,U6,DUSP22,IRF4,EXOC2
37	370018	1091849	49		ASNSD1,ANKAR,OSGEPL1,PMS1,ORMDL1,MSTN,C37H2ORF88,HIBCH,INPP1,MFSD6,NEMP2
37	2759343	2844982	8
37	10238448	10628546	30		FAM126B,NDUFB3,CFLAR,CASP8,FLACC1,TRAK2,U6,STRADB,C2CD6
37	10699683	10825823	14		TMEM237,MPP4,ALS2
37	10923374	10981505	6		CDK15

## Sheet: (c)
Table S3. Genes located in ROH5 in Polish Lowland Sheepdogs (PON). Given are the considered dog chromosome (CFA), the start and the end of the region with runs of homozygosity (ROH) on that CFA, the length of the ROH-region in SNPs and all genes located in the ROH-regions. Genes having just an ENSCAFG-number are not listed. For ROH5 shared by at least 50, 75 or 90% of the PONs quantitative trait …
CFA	Start (bp)	End (bp)	Length of ROHs eypressed	Causal or associated loci	Genes located in ROHs
5	41564452	42100063	49		TOM1L2,SREBF1,CFA-MIR-33B,RAI1,PEMT,RASD1,MED9,NT5M
6	1951102	2204581	16		CALN1,GALNT17
13	8023384	8654384	54	Furnishing (RSPO2)	ANGPT1,U6,U2,RSPO2
17	1605117	2328291	58		EIPR1,TRAPPC12,U6,RNASEH1,RPS7,COLEC11,ALLC,DCDC2C
20	48728727	49554711	54	QTL CHD (LA) [48]	CACNA1A,IER2,STX10,NACC1,TRMT1,NFIX,DAND5,RAD23A,GADD45GIP1,CALR,FARSA,SYCE2,GCDH,KLF1,DNASE2,MAST1,RTBDN,RNASEH2A,PRDX2,JUNB,HOOK2,BEST2,GET3,TRIR,TNPO2,SNORD41,FBXW9,DHPS,WDR83,WDR83OS,ZNF791
26	33097145	33708656	54	QTL CHD (LA) [47]
26	33723909	34664329	82	QTL CHD (LA) [47]	PCDH15
32	34661736	35993998	94

## Sheet: (d)
Table S3. Genes located in ROH5 in Polish Lowland Sheepdogs (PON). Given are the considered dog chromosome (CFA), the start and the end of the region with runs of homozygosity (ROH) on that CFA, the length of the ROH-region in SNPs and all genes located in the ROH-regions. Genes having just an ENSCAFG-number are not listed. For ROH5 shared by at least 50, 75 or 90% of the PONs quantitative trait …
CFA	Start (bp)	End (bp)	Length of ROHs eypressed	Causal or associated loci	Genes located in ROHs
13	8055221	8654384	52	Furnishing (RSPO2)	ANGPT1,U6,U2,RSPO2
17	1697491	2328291	52		EIPR1,TRAPPC12,U6,RNASEH1,RPS7,COLEC11,ALLC,DCDC2C
